# Supplementary material for: Shoot and root traits of summer maize hybrid varieties with higher grain yields and higher nitrogen use efficiency at low nitrogen application rates
Source: PeerJ. 2019 Jul 15;7:e7294. doi: 10.7717/peerj.7294 (PMC6637931; doi:10.7717/peerj.7294)
Supplement: Data S1 [file peerj-07-7294-s001.xlsx]

## Sheet: raw data
													root dry weight(g plant-1)			length of root(m plant-1)			Root active absorption area (m 2 plant −1)			grain filling
year	Repetition	N rate	hybrid	grain yield(t hm-2)	AEN	PFPN	100-dry grain weight(g)	Grain number (ear-1)	N uptake(kg/ha)	SLN	Pn	PNUE	0-20cm	20-40cm	40-60cm	0-20cm	20-40cm	40-60cm	0-20cm	20-40cm	40-60cm	4 days after anthesis	8days after anthesis	12days after anthesis	16days after anthesis	20days after anthesis	24days after anthesis	28days after anthesis	32days after anthesis	36days after anthesis	40days after anthesis	44days after anthesis
2014	1	N0	QS101	7.80515	0	0	28.3127	467.111	1.68301	1.03012	24.3059	23.5952	8.43	1.2479	0.8405	131.15	29.07	4.05	38.28	4.18	2.7	0.32	0.47	2.14	4.95	8.75	13.27	17.14	20.18	19.57	22.76	22.68
2014	1	N0	ZD958	8.16363	0	0	29.8832	491.605	2.06836	1.27334	29.8992	23.4809	10.4053	2.0022	1.3093	134.08	39.27	17.33	39.37	7.84	5.8	0.61	1.96	3.75	6.88	11.64	17.42	19.98	21.06	25.39	26.5	25.42
2014	1	N150	QS101	8.03515	1.53329	53.5677	27.8667	499.333	2.61687	1.27522	27.7419	21.7546	13.4065	1.2657	0.2606	153.44	35.53	6.84	57.32	3.15	1.2	0.39	0.59	2.63	5.71	10.01	15.04	19.52	23.44	22.54	26.44	26.82
2014	1	N150	ZD958	9.35759	7.95972	62.3839	32.1282	521.481	3.0017	1.4493	32.9537	22.7378	14.6781	1.789	1.1569	155.37	45.62	19.11	64.8	5.03	3.55	0.97	2.27	4.14	7.25	12.29	18.93	23.34	23.24	27.87	27.53	27.95
2014	1	N225	QS101	9.59309	7.94639	42.636	31.4207	516.889	1.75203	1.78547	36.8889	20.6606	18.07	1.8116	0.2592	165.53	48.09	20.17	69.12	7.32	6.11	0.45	0.66	2.72	5.96	9.87	15.65	19.9	25.22	24.14	28.7	29.37
2014	1	N225	ZD958	9.54566	6.14236	42.4252	32.8558	508.642	2.2921	1.77754	37.6409	21.1758	19.6386	2.0234	0.246	171.25	50.17	20.37	64.43	8.2	6.14	0.93	2.15	3.96	7.41	11.52	16.13	22.93	25.64	27.66	25.84	29.8
2014	1	N300	QS101	9.77931	6.58051	32.5977	32.4155	510.444	2.83179	1.73411	36.9816	21.326	16.7332	1.3546	0.0146	166.16	45.19	5.6	71.66	6.13	4.94	0.32	0.49	2.17	4.62	8.55	13.74	17.94	21.4	27	28.54	29.43
2014	1	N300	ZD958	9.88796	5.74774	32.9599	32.7607	585.926	3.09685	1.81888	37.8799	20.8259	16.8806	1.3717	0.0741	174.87	43.94	2.96	65.58	6.04	4.21	0.68	1.8	3.42	6.99	11.16	15.37	22.07	25.54	28.2	25.69	29.7
2014	2	N0	QS101	7.40361	0	0	29.5204	358	1.71094	1.05369	24.351	23.1102	9.8056	1.4448	0.5192	124.73	27.11	3.61	36.47	4.88	2.55	0.28	0.41	2.01	4.65	8.28	12.57	16.15	19.08	21.85	21.41	21.5
2014	2	N0	ZD958	8.02264	0	0	30.4455	475.802	2.26822	1.25081	31.1408	24.8966	9.6386	2.1974	1.9656	126.53	37.06	15.82	34.06	7.43	5.52	0.56	1.73	3.33	6.48	10.93	15.51	18.84	23.65	22.46	23.46	23.97
2014	2	N150	QS101	8.40367	6.66705	56.0245	29.3995	463.778	2.90624	1.24853	27.6597	22.1538	13.998	1.151	0.4934	145.21	33.14	6.17	60.18	2.98	1.04	0.35	0.52	2.49	5.39	9.48	14.17	18.45	22.19	25.42	25.05	23.64
2014	2	N150	ZD958	9.86367	12.2736	65.7578	31.0408	500.741	3.26886	1.46259	35.2477	24.0995	15.0908	1.8809	1.1131	147.11	43.12	18.41	57.05	5.5	3.39	0.91	2	3.9	6.78	11.63	17.89	22.08	26.2	24.96	25.95	26.38
2014	2	N225	QS101	9.36169	8.70259	41.6075	31.0078	505.556	1.74534	1.66649	36.8481	22.1112	20.0524	1.6436	0.6544	155.65	45.6	19	73.71	7.88	6.58	0.41	0.58	2.42	5.62	9.26	13.76	18.66	23.71	27.24	25.56	26.05
2014	2	N225	ZD958	10.0557	9.03577	44.6919	31.4212	500.247	2.33928	1.73975	36.5073	20.9842	19.8354	1.7054	0.7024	161.11	47.27	20.04	73.08	7.8	6.5	0.88	1.89	3.74	7.02	10.79	18.31	20.43	24.16	25.97	27.56	28.01
2014	2	N300	QS101	9.98102	8.59136	33.2701	30.1313	483.556	2.93964	1.87133	37.7031	20.1477	18.6774	1.3357	0.2141	156.88	42.43	6.04	76.99	6.4	4.72	0.3	0.46	1.93	4.34	8.02	12.23	16.84	24.2	24.01	25.47	27.71
2014	2	N300	ZD958	9.88006	6.19141	32.9335	31.4708	535.556	3.22657	1.84684	38.5907	20.8955	18.7589	1.5058	0.1225	165.94	41.52	11.34	70.28	6.5	4.4	0.64	1.69	3.23	6.58	10.5	17.49	19.66	24.07	26.49	27.4	27.96
2014	3	N0	QS101	6.88493	0	0	27.6646	427.556	1.73392	1.14172	24.2365	21.2281	10.3564	1.2574	0.4168	118.041	25.1872	3.0776	34.9	5.58	2.4	0.3	0.44	1.88	4.35	7.78	11.87	15.13	18.01	20.71	20.12	20.29
2014	3	N0	ZD958	9.17024	0	0	29.722	403.457	2.32751	1.25255	32.8767	26.2478	8.99355	1.9927	1.85685	119.188	34.9431	13.8889	37.699	7.026	5.249	0.65	1.84	3.55	7.29	12.35	16.47	21.15	22.37	23.89	24.98	26.9
2014	3	N150	QS101	8.88424	13.3288	59.2283	28.677	503.333	2.93041	1.19873	26.6367	22.2207	13.9207	1.2403	1.0504	136.772	30.7156	5.3447	54.16	2.81	1.18	0.37	0.56	2.35	5.04	8.95	13.3	17.43	20.9	23.98	23.69	25.26
2014	3	N150	ZD958	9.49015	2.13269	63.2676	32.0413	549.383	2.87081	1.47538	37.1514	25.181	16.2677	1.9757	1.1556	138.994	40.6028	17.1575	60.246	4.876	4.2396	1.02	2.13	3.64	7.71	12.98	16.85	20.86	24.68	26.41	29.11	29.55
2014	3	N225	QS101	9.98049	13.7581	44.3577	31.5824	496.222	1.90222	1.76722	36.3454	20.5664	21.1254	1.4838	0.4372	145.457	43.0251	18.6241	66.15	8.44	5.85	0.43	0.62	2.57	5.28	8.68	14.72	21.17	22.23	25.66	27.13	27.74
2014	3	N225	ZD958	9.36471	0.864312	41.6209	30.032	517.037	2.31631	1.65102	36.1281	21.8823	18.8135	1.8841	0.1744	151.233	44.2429	19.4841	69.58	7.409	6.86	0.98	2.02	3.52	6.62	12.28	17.22	21.68	22.71	24.31	29.28	26.22
2014	3	N300	QS101	9.52241	8.7916	31.7414	30.9664	514.444	2.73331	1.7773	36.4228	20.4934	18.246	1.4688	0.0409	147.705	39.7513	6.2041	67.32	6.84	4.5	0.28	0.43	2.05	4.9	7.52	13	19.07	22.83	25.52	27.02	25.93
2014	3	N300	ZD958	9.38841	0.727224	31.2947	30.5116	510.741	2.79275	1.77379	36.5269	20.5925	19.568	1.6282	0.0788	156.745	39.2189	10.406	74.9899	6.236	3.996	0.72	1.58	3.04	6.17	11.85	16.43	20.88	22.66	24.84	29.17	26.22
2015	1	N0	QS101	7.66416	0	0	27.861	446.88	1.70864	1.09561	26.9082	24.56	10.6373	1.3708	0.8759	133.8	24.46	7.92	36.67	4.11	2.67	0.49	1.31	3.04	5.93	9.21	12.21	17.68	19.82	21.5	22.26	22.3
2015	1	N0	ZD958	8.89919	0	0	30.8996	464.8	2.18369	1.30988	31.7524	24.2408	10.0584	1.8957	1.1114	135.43	28.28	28.59	40.76	8.48	5.93	0.93	2.65	4.83	8.23	13.12	18.41	21.87	24.47	26.24	27.34	28.01
2015	1	N150	QS101	8.82411	7.73305	58.8274	30.9793	481.66	2.67032	1.21337	29.9615	24.6928	15.0707	1.3483	0.6378	153.92	28.92	14.05	64.21	2.98	1.47	0.57	1.44	3.57	6.78	10.45	13.81	20.36	22.98	24.9	26.02	26.18
2015	1	N150	ZD958	9.9604	7.07472	66.4027	33.1039	502.24	2.74863	1.4723	35.6154	24.1903	15.1279	1.6818	2.0959	157.49	32.83	32.24	67.89	5.58	3.8	1.4	3.01	5	8.22	13.99	20.26	24.62	27.48	29.37	30.63	31.08
2015	1	N225	QS101	10.2404	11.4502	45.5131	31.4645	514.04	1.87301	1.77549	38.4388	21.6497	18.3029	1.7964	0.3039	165.99	34.6	34.69	74.23	8.35	6.85	0.63	1.63	3.91	7.45	10.92	17.18	23.43	26.22	28.43	30	32.44
2015	1	N225	ZD958	9.86446	4.29007	43.842	33.0956	585.64	2.35765	1.73633	39.3083	22.6388	18.9771	1.9046	0.0423	172.12	36.01	35.23	66.53	7.58	6.97	1.39	2.99	5	8.31	13.75	20.33	25.27	28.26	30.14	32.02	30.75
2015	1	N300	QS101	10.2651	8.66966	34.2169	32.2729	504.64	2.69056	1.7828	39.986	22.4287	19.3067	1.3104	0.0637	164.98	32.15	23.4	74.79	6.12	3.41	0.48	1.41	3.23	6.22	9.95	14.99	20.63	26.3	27.79	31.3	32.04
2015	1	N300	ZD958	9.76701	2.89273	32.5567	31.9876	504	2.75051	1.89913	43.2225	22.7591	19.4526	1.5227	0.0127	162.54	31.65	20.09	76.24	6.41	3.63	1.1	2.57	4.41	8.24	13.22	19.27	24.04	27.89	30.59	31.64	30.4
2015	2	N0	QS101	7.81527	0	0	27.5938	435	1.73745	1.03817	22.2614	21.4428	9.0926	1.2888	1.0026	126.73	23.04	7.28	38.03	4.43	2.52	0.46	1.24	2.7	5.3	9.73	13.86	16.73	18.67	20.28	20.95	23.64
2015	2	N0	ZD958	8.47075	0	0	29.3292	476.08	2.22755	1.20898	31.8198	26.3195	11.8454	1.6015	1.4963	127.87	26.59	26.7	42.24	8.04	5.67	0.99	2.37	4.57	7.73	12.36	16.3	20.69	23.17	23.33	24.41	24.68
2015	2	N150	QS101	8.96164	7.64253	59.7443	30.7121	522.1	2.79842	1.26001	26.9192	21.3643	14.6957	1.2664	0.6667	146.44	27.34	12.43	59.08	2.8	1.39	0.53	1.36	3.16	5.95	11.03	15.59	19.17	21.75	23.3	24.44	27.87
2015	2	N150	ZD958	9.29442	5.49116	61.9628	32.1571	497.56	2.8233	1.43021	39.0658	27.3148	16.7822	1.7794	2.3521	148.64	30.9	31.03	61.87	5.32	3.65	1.32	2.84	4.71	7.73	12.51	18.01	23.25	24.57	26.28	27.36	27.81
2015	2	N225	QS101	10.6475	12.5876	47.3221	32.9096	534.38	1.80766	1.84251	43.8545	23.8015	19.8803	1.6981	0.5832	157.02	32.66	33.06	70	7.93	6.5	0.66	1.43	3.46	6.67	11.57	16.26	22.03	24.77	26.63	28.4	30.67
2015	2	N225	ZD958	9.89335	6.3227	43.9705	33.4718	543.56	2.16154	1.82907	45.158	24.689	20.06	1.79	0.2604	162.75	33.82	33.94	71.06	7.97	6.64	1.32	2.82	4.72	7.83	12.17	19.21	23.82	24.84	28.51	28.51	28.93
2015	2	N300	QS101	9.97535	7.20029	33.2512	31.5121	489.9	2.60385	1.87668	38.8966	20.7262	18.3739	1.2039	0.0982	156.48	30.44	20.37	65.16	6.76	4.2	0.5	1.25	3.06	5.86	9.39	13.3	19.54	24.82	29.44	27.56	28.3
2015	2	N300	ZD958	9.91764	4.82296	33.0588	32.707	559.54	2.83976	1.79983	40.4777	22.4898	18.4031	1.4203	0.0254	153.33	29.79	19.79	72.12	6.84	4.42	1.04	2.44	4.14	7.75	12.44	18.16	22.68	26.18	28.82	29.82	28.64
2015	3	N0	QS101	7.64712	0	0	27.7432	404.14	1.7485	1.0792	24.2131	22.4361	9.8003	1.4016	0.8526	119.68	21.5558	6.22006	39.429	4.756	2.379	0.43	1.17	2.87	5.6	8.67	13.06	15.83	20.94	22.72	23.54	20.99
2015	3	N0	ZD958	8.68654	0	0	29.7922	444.321	2.18091	1.29113	32.1074	24.8678	10.9398	1.9	1.3106	120.296	24.8672	24.8679	37.69	7.582	5.425	0.87	2.51	4.31	7.23	11.59	17.37	19.56	21.84	24.75	25.88	26.34
2015	3	N150	QS101	8.42703	5.19937	56.1802	31.2233	485.6	2.80159	1.31674	28.1043	21.3437	13.9042	1.1842	0.6372	138.966	25.7077	10.92	69.8696	2.626	1.3196	0.5	1.28	3.37	6.36	9.89	14.69	17.93	24.28	26.45	27.55	24.52
2015	3	N150	ZD958	10.0706	9.22728	67.1375	32.2729	560.08	2.84981	1.47687	36.5029	24.7164	15.9472	1.9799	2.0121	139.758	28.9558	29.9047	63.82	6.06	4.512	1.24	2.69	5.29	8.74	13.26	19.15	21.93	26.01	27.8	28.98	29.44
2015	3	N225	QS101	10.1285	11.0282	45.0154	33.5323	522.06	1.9303	1.85941	39.9396	21.4797	19.7031	1.6	0.6609	148.293	30.7087	30.7356	65.839	7.50409	6.15	0.59	1.53	3.69	7.06	10.25	15.35	20.58	27.69	30.21	31.68	28.93
2015	3	N225	ZD958	11.023	10.3844	48.9912	31.4584	545.2	2.45159	1.87154	39.1157	20.9003	18.074	1.6851	0.1768	153.559	31.6986	32.8942	75.5	8.39	6.319	1.25	2.64	5.3	8.78	12.96	18.09	22.33	26.53	26.94	30.26	32.6
2015	3	N300	QS101	9.76735	7.06741	32.5578	33.0532	491.36	2.88429	1.8187	40.5972	22.3221	17.4011	1.0947	0.1324	147.632	28.683	17.9846	70.7199	6.3976	3.996	0.45	1.33	2.9	5.5	8.85	14.14	18.46	23.39	26.18	29.45	30.19
2015	3	N300	ZD958	10.4868	6.00095	34.9561	33.9101	493.26	2.91602	1.92662	38.8343	20.1567	17.3218	1.3155	0.0377	143.941	27.9037	19.9351	68.12	6.2685	4.225	0.98	2.3	4.69	7.28	11.69	17.08	21.38	24.53	27.09	28.01	32.19
		note：	Pn(μmol m–2 s–1):Net photosynthetic rate
			AEN(kg kg–1):Agronomic efficiency of nitrogen fertilizer
			PFPN( kg kg–1):Nitrogen partial factor productivity
			NUtE( kg kg-1):Nitrogen utilization efficiency
			SLN(g N m–2):Leaf specific nitrogen
			PNUE(μmol CO2.g–1 N s–1):photosynthetic nitrogen use efficiency
